# Supplementary material for: Targeting Soluble Amyloid Oligomers in Alzheimer’s Disease: A Hypothetical Model Study Comparing Intrathecal Pseudodelivery of mAbs Against Intravenous Administration
Source: Diseases. 2025 Jan 16;13(1):17. doi: 10.3390/diseases13010017 (PMC11764272; doi:10.3390/diseases13010017)
Supplement: Supplementary file 1 [file diseases-13-00017-s001.zip]

Archive with 1 entries (1 files):
- diseases-3347423-supplementary.pdf
